# Supplementary material for: Mad1 destabilizes p53 by preventing PML from sequestering MDM2
Source: Nat Commun. 2019 Apr 4;10:1540. doi: 10.1038/s41467-019-09471-9 (PMC6449396; doi:10.1038/s41467-019-09471-9)
Supplement: Supplementary file 4 — Source Data [file 41467_2019_9471_MOESM4_ESM.xlsx]

## Sheet: Figure 1F
	Mad1-MYC-SUMO1	total#	overlap#	ratio		Mad1-endo-SUMO1	total#	overlap#	ratio		Mad1-MYC-SUMO2		total#	overlap#	ratio		Mad1-Endo-PML		total#	overlap#	ratio		Mad1-HA-PML		total#	overlap#	ratio
	#1	320	240	0.75		#1	280	255	0.910714			#1	351	220	0.626781			#1	297	263	0.885522			#1	254	213	0.838583
	#2	315	230	0.730159		#2	266	234	0.879699			#2	342	245	0.716374			#2	322	259	0.804348			#2	222	134	0.603604
	#3	355	280	0.788732		#3	310	299	0.964516			#3	333	263	0.78979			#3	364	333	0.914835			#3	246	213	0.865854
		average			Standard Deviation
	Myc-SUMO1	0.756297		std	0.0243236
	Myc-SUMO1	0.710982			0.0666574
	Endo-SUMO1	0.91831			0.0350404
	endo-PML	0.868235			0.0467332
	HA-PML	0.769347			0.117726

## Sheet: Figure 1G
	As2O3 treatment time	0 hour		total#	overlap#	ratio		12 hours		total#	overlap#	ratio		24 hours		total#	overlap#	ratio
	Experiment#		#1	210	156	0.742857			#1	199	43	0.21608			#1	154	2	0.012987
	Experiment#		#2	234	165	0.705128			#2	214	68	0.317757			#2	178	5	0.0280899
	Experiment#		#3	217	177	0.815668			#3	188	97	0.515957			#3	133	9	0.0676692
			Average		std
		0 hour	0.754551		0.0458791
		12 hours	0.349932		0.12452
		24 hours	0.0362487		0.0230573

## Sheet: Figure 1I
			Mad1 puncata	Overlap with SUMO1	Ratio
	#1	BRS021A	30	18	0.6
	#2	BRS022A	45	21	0.466667
	#3	BRS024A	112	83	0.741071
	#4	BRS025	43	24	0.55814
	#5	BRS026A	98	78	0.795918
	#6	BRS027A2	39	19	0.487179
	#7	BRS028B	41	29	0.707317
	#8	BRS007A	37	18	0.486486
	#9	BRS005C	123	102	0.829268

## Sheet: Figure 2B
Figure 2B	anti-HA (Flag IP sample)							Figure 2B	anti-HA (input sample)							Figure 2B	anti-FLAG (ip sample 1:100 Dilution)

## Sheet: Figure 2C
Figure 2C	anti-FLAG (HA IP sample)							Figure 2C	anti-HA (HA IP sample 1:100 dilution)											Figure 2C	anti-FLAG (input sample)

## Sheet: Figure 2H
Figure 2H	anti-HA (HA IP sample(1:100) and input sample)												Figure 2H	anti-FLAG, anti-Tubulin (HA IP sample and input sample)

## Sheet: Figure 2I
Figure 2I	anti-HA(IP sample)

## Sheet: Figure 3D
Figure 3D	anti-Flag, Tubulin, HA (input sample)												Figure 3D	anti-HA, anti-FLAG (Flag IP sample and HA IP sample)												Figure 3D	anti-FLAG, anti-HA (Flag IP sample 1:100 and HA IP sample 1:100)

## Sheet: Figure 3F
Figure 3F	anti-Mad1												Figure 3F	anti-PML												Figure 3F	anti-SUMO2

## Sheet: Figure 4A
Figure 4A	anti-Mad1, p53												Figure 4A	anti-tubulin

[truncated: 29 more sheets: Figure 4B, Figure 4C, Figure 4D, Figure 4E, Figure 5B, Figure 5C, Figure 5F, Figure 6A, Figure 6B, Figure 6C, Figure 7B, Figure 7D, Figure 7F, Figure 7G, Figure S1-B, Figure S1E, Figure S1-I, Figure S1-J, Figure S1K, Figure S1M …]
